# Supplementary material for: Development and Validation of the Psychometric Properties of the FitMIND Foundation Sweets Addiction Scale—A Pilot Study
Source: Nutrients. 2025 Jun 12;17(12):1985. doi: 10.3390/nu17121985 (PMC12196253; doi:10.3390/nu17121985)
Supplement: Supplementary file 1 [file nutrients-17-01985-s001.zip]

Archive with 1 entries (1 files):
- nutrients-3693625-supplementary.pdf
